# Supplementary material for: Bayesian adaptive algorithms for locating HIV mobile testing services
Source: BMC Med. 2018 Sep 3;16:155. doi: 10.1186/s12916-018-1129-0 (PMC6120098; doi:10.1186/s12916-018-1129-0)
Supplement: Supplementary file 2 — Figure S1. Example of grid of true underlying prevalences of undiagnosed HIV infection. Figure S2. Estimated prevalence of undiagnosed HIV infection by strategy at five time points. Figure S3. Cumulative visits to each zone by strategy at five time points. Figure S4 Example of grid of true underlying prevalences of undiagnosed HIV infection. Figure S5. Estimated prevalence of undiagnosed HIV infection by strategy at five time points. Figure S6. Cumulative visits to each zone by strategy at five time points. (ZIP 3464 kb) [file 12916_2018_1129_MOESM2_ESM.zip]

Archive with 6 entries (6 files):
- Additional File Figure S1R1.pptx
- Additional File Figure S2R1.pptx
- Additional File Figure S3R1.pptx
- Additional File Figure S4R1.pptx
- Additional File Figure S5R1.pptx
- Additional File Figure S6R1.pptx
